# Supplementary material for: Nephrotic and Non-Nephrotic Focal Segmental Glomerulosclerosis: Clinical Characteristics, Etiology, and Columbia Classification
Source: Diagnostics (Basel). 2025 Jan 7;15(2):120. doi: 10.3390/diagnostics15020120 (PMC11763650; doi:10.3390/diagnostics15020120)
Supplement: Supplementary file 1 [file diagnostics-15-00120-s001.zip]

Archive with 1 entries (1 files):
- diagnostics-3381763-supplementary.pdf
